# Supplementary material for: Genetic Landscape of Masticatory Muscle Tendon–Aponeurosis Hyperplasia
Source: Genes (Basel). 2023 Aug 29;14(9):1718. doi: 10.3390/genes14091718 (PMC10530891; doi:10.3390/genes14091718)
Supplement: Supplementary file 1 [file genes-14-01718-s001.zip]

Archive with 3 entries (3 files):
- Tajima_MMTAH_Table S1_0819_rev.xlsx
- Tajima_MMTAH_Table S2_0731.xlsx
- Tajima_MMTAH_Table S3_0828_RT.xlsx
