# Supplementary material for: Genetic Landscape of Masticatory Muscle Tendon–Aponeurosis Hyperplasia
Source: Genes (Basel). 2023 Aug 29;14(9):1718. doi: 10.3390/genes14091718 (PMC10530891; doi:10.3390/genes14091718)
Supplement: Supplementary file 1 [file genes-14-01718-s001.zip › Tajima_MMTAH_Table S2_0731.xlsx]

## Sheet: Sheet1
Symbol	Expr Fold Change	Expr p-value
IFIT2	2.003	0.0268
ADAP2	2.009	0.000581
THAP3	2.01	0.0222
TAF1C	2.01	0.00821
IRF9	2.012	0.0363
STAT5B	2.014	0.0175
EMCN	2.014	0.00114
ITGA2B	2.016	0.00381
TMEM265	2.017	0.0474
AGER	2.02	0.0296
MYPOP	2.022	0.00456
BEND7	2.022	0.00517
CTNNBIP1	2.023	0.0031
SNN	2.024	0.0259
PIP5K1B	2.024	0.0129
RPAP2	2.025	0.000374
F8	2.028	0.0369
GFI1	2.03	0.0232
TBKBP1	2.03	0.022
PDE1B	2.033	0.0168
NATD1	2.037	0.024
ENPP4	2.038	0.0476
FAM178B	2.04	0.0129
PXMP4	2.052	0.0304
PPP1R14A	2.054	0.0425
PARP11	2.056	0.00205
EFR3B	2.056	0.03
GTF2F2	2.064	0.0331
TBX2	2.064	0.023
GABRD	2.067	0.00891
N4BP3	2.079	0.0408
TTLL9	2.086	0.0427
CASKIN1	2.094	0.0354
TCEANC	2.094	0.00455
D2HGDH	2.103	0.0142
FAM174B	2.108	0.0131
IFI44L	2.109	0.0356
EXOC6	2.113	0.0271
MYCT1	2.116	0.00179
NCR1	2.119	0.00306
SETD6	2.123	0.0178
ICAM3	2.127	0.019
PITPNC1	2.13	0.0305
FIGNL2	2.132	0.00609
RALGPS2	2.132	0.00471
CTRL	2.132	0.0165
HRH2	2.136	0.00761
NECTIN2	2.138	0.0239
TMEM178A	2.14	0.00507
MIGA2	2.14	0.0272
AUNIP	2.144	0.0218
HTR1D	2.146	0.00662
TXNIP	2.148	0.0317
CPT1A	2.158	0.0329
ASNSD1	2.16	0.0058
AFDN	2.165	0.00462
IL20RB	2.178	0.00194
UFSP1	2.18	0.00125
IFITM1	2.181	0.0472
HES4	2.196	0.028
TNFRSF11A	2.197	0.027
PHACTR2	2.21	0.0164
RAB40B	2.215	0.045
MCF2L	2.218	0.00728
BAIAP3	2.219	0.0107
CHRNB2	2.228	0.0446
DHTKD1	2.244	0.0232
SNRK	2.245	0.0386
CHST15	2.246	0.00118
BMAL1	2.249	0.018
GUCY1B1	2.249	0.0115
LGALS4	2.263	0.0171
SLC7A2	2.265	0.0486
MRM1	2.265	0.0375
RUBCNL	2.266	0.0212
EFCC1	2.272	0.0168
TMEM134	2.273	0.0427
RHCE/RHD	2.276	0.0118
DND1	2.281	0.00543
ARHGAP27	2.294	0.00901
DEDD2	2.296	0.00278
SYNE2	2.298	0.0202
CLPP	2.304	0.0273
PLLP	2.307	0.0476
MED8	2.307	0.0198
ZNF133	2.327	0.0184
NBEA	2.327	0.00776
P2RX7	2.328	0.00924
RRP9	2.329	0.0239
APLNR	2.329	0.0044
TMEM250	2.33	0.0397
FAM89A	2.344	0.00942
LSM10	2.347	0.00463
ZNF792	2.353	0.0238
HES2	2.357	0.0337
FOXS1	2.36	0.041
ARHGEF3	2.361	0.00934
RPS6KA5	2.362	0.00451
RNF222	2.37	0.0197
GUCY1A2	2.371	0.0228
BICDL1	2.375	0.0452
GYPC	2.379	0.0472
ADCY4	2.382	0.0102
LMAN2L	2.382	0.0276
DDX4	2.388	0.0409
SDR9C7	2.391	0.00925
TECR	2.406	0.035
KDR	2.409	0.000855
RASGRP3	2.413	0.00993
PLEKHN1	2.423	0.000547
ARL15	2.424	0.00259
PPP2R5A	2.427	0.0375
PIM1	2.431	0.0245
MIOX	2.434	0.0295
LENG1	2.434	0.00649
TRMT44	2.437	0.00164
ZNF782	2.439	0.00953
MADCAM1	2.443	0.00482
FBXO32	2.449	0.0406
ST6GALNAC2	2.449	0.00534
CHST1	2.45	0.0166
TPST2	2.45	0.00672
ESD	2.454	0.0135
GDPD3	2.46	0.00239
CLEC14A	2.46	0.0294
GRPEL1	2.465	0.0303
HIC1	2.472	0.00363
CIITA	2.475	0.0182
MGAT3	2.481	0.0169
BCL3	2.493	0.00607
CMPK2	2.498	0.0137
NHERF2	2.501	0.0226
SYT2	2.507	0.0209
CDC42EP2	2.51	0.01
ZMYND12	2.514	0.0465
MKNK2	2.531	0.0199
GPR68	2.536	0.00747
ALAD	2.549	0.0111
TNFRSF21	2.552	0.0196
FUT1	2.552	0.0317
ARAP3	2.559	0.00529
FBXO39	2.561	0.0115
SLC10A5	2.566	0.027
OXA1L	2.595	0.0455
EXOC3L1	2.604	0.0292
TRAF3IP3	2.61	0.00515
PPM1K	2.614	0.00084
EFCAB5	2.615	0.00838
HINT2	2.616	0.0308
LLGL2	2.616	0.0209
BGLAP	2.618	0.0416
S1PR1	2.628	0.00734
RSAD2	2.63	0.0384
KLRC4-KLRK1/KLRK1	2.634	0.0374
CDH5	2.639	0.017
MAP3K11	2.64	0.0113
FHIT	2.646	0.034
LRP2BP	2.659	0.0092
LMO3	2.668	0.0337
CDPF1	2.67	0.035
EML2	2.671	0.0398
VEGFB	2.675	0.00308
TBXA2R	2.675	0.00811
PDE2A	2.681	0.0492
TDRD12	2.687	0.0439
FAM163A	2.696	0.0272
SLC22A4	2.702	0.0163
FHL5	2.702	0.0111
MFSD4A	2.703	0.0193
FAXDC2	2.705	0.0435
ATOH8	2.71	0.0372
POLR3H	2.71	0.00494
ZNF366	2.712	0.00828
CDHR3	2.716	0.00654
SHANK3	2.717	0.000808
MCAT	2.721	0.00488
SLC25A35	2.729	0.0495
FHIP1B	2.732	0.00929
LHX6	2.737	0.0422
EPB41	2.738	0.0277
POLL	2.742	0.00991
TGM2	2.744	0.0346
STOML3	2.768	0.00327
WSCD1	2.769	0.0183
HSPA12B	2.772	0.0293
PGM5	2.775	0.0143
HSD11B2	2.776	0.0328
TP53I11	2.779	0.00751
STUM	2.791	0.0211
FLOT2	2.791	0.0062
FAM162B	2.797	0.0262
DTX3L	2.801	0.0112
SEMA6B	2.81	0.0391
LY6E	2.818	0.0249
DACH1	2.819	0.0169
LRRC74B	2.822	0.0302
FBLIM1	2.824	0.0163
CMTM2	2.829	0.0219
SCARB1	2.831	0.018
KIF26A	2.838	0.0223
SMS	2.84	0.0309
AKAP7	2.842	0.0274
NOS2	2.842	0.022
PIK3C2B	2.843	0.000957
ZBTB46	2.853	0.0191
B3GNT3	2.857	0.0365
PCDH19	2.857	0.0237
ABTB1	2.872	0.0378
PDZD2	2.875	0.00655
PRRG2	2.877	0.00322
SECTM1	2.885	0.0433
DLL4	2.906	0.00505
MEIG1	2.918	0.000659
AMIGO2	2.919	0.000701
NOSTRIN	2.931	0.0189
PARP14	2.931	0.0102
NEURL1B	2.933	0.0061
BST2	2.935	0.0471
SCNN1A	2.938	0.0333
CARD10	2.942	0.0467
GIPC3	2.947	0.0367
HADH	2.947	0.036
ZNF467	2.948	0.0142
TBC1D30	2.96	0.0165
FAM124B	2.963	0.0478
IGSF1	2.967	0.00239
NKIRAS1	2.969	0.0332
AFAP1L1	2.981	0.000743
HOXC4	2.983	0.0263
PTK6	2.986	0.0472
TNFAIP8L1	2.99	0.0051
SLC25A29	2.992	0.0171
SCARF1	2.995	0.0176
TDRD10	3.006	0.0315
NMNAT1	3.016	0.0474
CD7	3.02	0.00238
NME4	3.025	0.00902
MMP11	3.038	0.0105
PLPPR2	3.039	0.0223
ANKRD24	3.042	0.0394
CXCL12	3.058	0.0412
ARHGEF15	3.072	0.00163
ALDH5A1	3.082	0.0406
RASGRP2	3.096	0.0366
TRAPPC6A	3.099	0.0164
ISYNA1	3.111	0.0125
MZB1	3.117	0.0225
DYSF	3.129	0.047
GIPR	3.139	0.0175
NUP62CL	3.141	0.0362
EPN3	3.144	0.0118
CCM2L	3.16	0.0144
RASGRF2	3.165	0.00879
REC8	3.175	0.00153
ITM2A	3.192	0.0125
IFIT1	3.192	0.00362
MICU3	3.211	0.00501
SHE	3.23	0.00597
ZNF579	3.236	0.0459
HMGCLL1	3.246	0.0135
CCDC88C	3.248	0.00992
RAMP3	3.253	0.00665
EDNRB	3.257	0.0266
VSIG2	3.258	0.0307
MST1R	3.264	0.0317
NOVA2	3.272	0.00077
FABP5	3.278	0.0214
GPD1L	3.279	0.0081
HID1	3.305	0.0048
TMEM266	3.309	0.00339
TMT1B	3.335	0.0134
CNTNAP2	3.34	0.00109
USP43	3.34	0.0225
CMC4	3.344	0.0299
SEPTIN4	3.345	0.00806
TFAP2A	3.345	0.00153
RAB19	3.354	0.0484
NRARP	3.36	0.00088
CNGA4	3.363	0.000354
SIRT5	3.363	0.0279
DLL1	3.364	0.0142
PTGDR	3.366	0.036
ARG2	3.384	0.0411
LRRC3B	3.385	0.0194
IYD	3.412	0.0215
TNFSF10	3.415	0.0184
INHBB	3.424	0.014
KCNE3	3.456	0.00114
RNASE13	3.508	0.0185
SEL1L3	3.514	0.0262
B3GNT6	3.522	0.0491
STAC	3.524	0.0187
GCNT3	3.538	0.0277
SLC16A9	3.567	0.0333
FXYD7	3.57	0.0155
NOS3	3.585	0.018
BEX4	3.592	0.0335
LZTS1	3.611	0.00223
MMP15	3.634	0.00774
TLN2	3.641	0.0171
SH2D3C	3.645	0.0163
BCL7A	3.646	0.0262
TAMALIN	3.646	0.0125
CELSR2	3.649	0.0331
SLC7A4	3.657	0.0396
REEP6	3.664	0.0313
NTN5	3.69	0.0235
LPAR6	3.692	0.000838
ADRB2	3.702	0.00249
SLC25A20	3.73	0.0477
EFNA1	3.737	0.00567
WIPF3	3.745	0.049
CCDC69	3.748	0.0351
GATA2	3.751	0.00108
PLA2G7	3.765	0.0495
TBX3	3.77	0.00364
OLFM3	3.776	0.000373
ESAM	3.781	0.00304
CTSW	3.798	0.0147
CYYR1	3.819	0.00196
RIPOR2	3.831	0.0446
FZD10	3.833	0.0169
TSPAN13	3.838	0.00222
EGFL7	3.842	0.00906
HGF	3.842	0.0157
RXFP1	3.859	0.00934
AMT	3.862	0.0189
SURF2	3.872	0.0204
TEX29	3.888	0.0333
TMCC2	3.899	0.00988
CABP1	3.922	0.00372
LRG1	3.925	0.0372
KANK3	3.929	0.0053
SAMD14	3.947	0.0444
RASIP1	3.963	0.00124
ETFB	3.963	0.048
CAT	3.969	0.0459
GATA3	3.97	0.0327
SEMA7A	3.977	0.0006
CYSLTR1	3.991	0.00429
SOX18	4.012	0.0122
ACTR3B	4.033	0.0165
USHBP1	4.045	0.0134
EPS8L1	4.106	0.0147
PPP1R16B	4.139	0.00329
ABCC9	4.145	0.0427
ZDHHC22	4.188	0.00228
IL6R	4.205	0.0039
ADCY5	4.212	0.0486
CCDC85A	4.213	0.00513
PACC1	4.225	0.00448
KLHL6	4.229	0.0423
GSTK1	4.266	0.0364
ENPEP	4.298	0.0473
NOTCH4	4.308	0.00706
CLDN5	4.308	0.0125
XKR8	4.314	0.0191
FN3K	4.331	0.0325
HIGD1B	4.339	0.0163
EEPD1	4.374	0.04
SLC39A8	4.399	0.0284
ROBO4	4.428	0.00639
HIP1R	4.435	0.00996
ADAM22	4.455	0.024
NT5DC3	4.457	0.00201
COL6A5	4.467	0.0146
MFAP3L	4.475	0.0178
GNG14	4.498	0.0228
GZMB	4.504	0.027
GRAMD2A	4.551	0.0129
IRX3	4.564	0.0176
IL2RA	4.565	0.0108
FOLH1B	4.581	0.000904
FAM110D	4.593	0.0138
BCO2	4.617	0.0455
ADA	4.62	0.0166
NRIP2	4.629	0.0349
NOX5	4.666	0.0191
SAP25	4.672	0.00102
SOX13	4.686	0.0143
S1PR5	4.687	0.00159
RGS6	4.692	0.00998
SLC25A45	4.706	0.0382
MT-ND1	4.73	0.0351
EPB41L4A	4.732	0.00265
JAG2	4.814	0.00407
ADRA1D	4.826	0.0226
CPT2	4.867	0.0276
FAM169BP	4.883	0.0298
TBX21	4.889	0.00588
ZNF683	4.901	0.0327
PLK2	4.915	0.00328
INKA2	4.936	0.00954
KCNA5	4.946	0.0344
OCLN	4.947	0.0118
NUDT14	4.951	0.0093
ASS1	4.993	0.0115
MTARC2	5.059	0.0284
ODF4	5.062	0.0217
RRAD	5.095	0.0185
OPCML	5.105	0.00673
RAB3IP	5.136	0.0141
TMEM139	5.151	0.014
CLEC2D	5.204	0.0211
PNPLA2	5.216	0.0176
LRRN3	5.296	0.0245
SLC52A3	5.351	0.0282
PCDH1	5.392	0.00733
GZMM	5.538	0.00934
HEY1	5.595	0.00252
CEACAM16	5.602	0.0246
RGS4	5.608	0.000904
ALPL	5.658	0.0123
CRYM	5.702	0.00995
STEAP4	5.707	0.0149
ARHGAP44	5.733	0.00172
ACE	5.752	0.0338
HPDL	5.775	0.000946
LPIN1	5.796	0.0253
CCDC68	5.822	0.00423
KCNJ8	5.99	0.00108
RNF165	6.269	0.0133
IL3RA	6.346	0.0125
SULT2B1	6.351	0.0134
FRRS1L	6.392	0.0249
EGFLAM	6.573	0.00728
CLEC1A	6.578	0.0283
TMEM88	6.756	0.0034
KPNA7	6.817	0.00886
SLC26A10P	6.855	0.0178
SHOX2	6.889	0.0357
LPAR4	7.004	0.000455
ITGA7	7.005	0.04
MYH14	7.01	0.0173
GPR4	7.18	0.0178
STMN4	7.275	0.0179
ADGRF5	7.29	0.00207
WNT5B	7.401	0.0452
HPN	7.64	0.000135
ZNF232	7.667	0.0364
ABLIM3	7.8	0.00218
VIPR1	7.852	0.0272
TMEM140	8.037	0.046
CYP27A1	8.119	0.00557
RCAN2	8.614	0.0275
PPIF	8.761	0.0298
GJA4	8.927	0.0082
ITIH4	9.439	0.0207
TMEM82	9.564	0.0267
GNLY	9.628	0.025
RORC	10.052	0.025
FMO1	10.247	0.0184
PKIB	10.65	0.00909
ANGPTL4	10.872	0.00323
IL13RA2	11.037	0.0176
CD36	11.078	0.0484
COQ8A	11.202	0.0476
LDHD	11.247	0.0471
LIPT1	11.342	0.000704
SLPI	11.707	0.033
RDH16	11.729	0.00286
YBX2	13.043	0.0385
PDK4	13.729	0.0334
ADRA2C	15.174	0.0139
CD300LG	15.916	0.00766
GPD1	16.468	0.0395
MYBPH	20.001	0.0493
PLIN5	20.496	0.0445
CA4	23.234	0.00305
BTNL9	25.325	0.0139
LAD1	26.219	0.00766
TCF15	42.861	0.000266
UCP3	44.449	0.0242
RBP7	59.271	0.0229
GPIHBP1	59.568	0.0141
FBP2	130.684	0.0347
