# Supplementary material for: Genetic Landscape of Masticatory Muscle Tendon–Aponeurosis Hyperplasia
Source: Genes (Basel). 2023 Aug 29;14(9):1718. doi: 10.3390/genes14091718 (PMC10530891; doi:10.3390/genes14091718)
Supplement: Supplementary file 1 [file genes-14-01718-s001.zip › Tajima_MMTAH_Table S3_0828_RT.xlsx]

## Sheet: Sheet1
User_ID sorted by SD	temporal_tendon_1	temporal_tendon_2	temporal_tendon_3	Achilles_tendon_1	Achilles_tendon_2	Achilles_tendon_3
ALPL	252	133	90	16	68	30
DACH1	410	369	207	137	224	98
EFCAB5	221	131	112	72	94	64
MMP15	1318	859	987	265	488	448
NECTIN2	2102	1198	1021	669	922	1076
DYSF	6904	3965	7442	1961	3704	2077
ESAM	9286	5600	2531	1546	2376	1504
NCR1	33	27	17	2	6	1
RASGRP3	2196	1713	1573	819	985	1300
BCO2	335	80	35	35	27	25
CELSR2	1290	536	552	204	568	184
ENPEP	622	338	702	81	275	170
EPN3	179	123	36	10	24	22
FHIP1B	7646	3612	2102	1708	2306	1463
NT5DC3	649	524	419	181	174	108
PCDH1	1651	965	319	650	774	512
RASIP1	11453	6509	6121	2193	3209	2488
TBC1D30	572	357	164	141	213	103
TMEM140	10936	2858	646	326	988	287
TMEM266	549	344	247	152	187	111
TRAF3IP3	2384	1558	785	607	954	711
ARHGAP27	2905	1632	947	1147	948	825
CD300LG	5193	2157	2102	101	636	191
CTNNBIP1	2146	1494	959	1029	1012	742
DHTKD1	1105	778	766	448	676	458
ETFB	3912	1842	4836	968	1533	836
FBLIM1	2659	1849	1681	589	1303	1032
GPR4	1435	831	253	63	275	127
HPDL	182	127	75	25	41	22
SCARB1	7223	2720	1689	1111	1695	1804
ST6GALNAC2	5751	4219	2790	1488	2494	1568
WIPF3	1254	620	1610	282	450	434
CAT	38012	14484	20703	4522	16394	5487
CCDC68	1144	512	329	100	208	94
GIPR	129	87	20	15	22	14
NBEA	1099	1361	703	506	676	559
EDNRB	2419	900	566	252	583	481
NEURL1B	4249	4312	1577	1145	1872	1194
STOML3	613	342	390	212	194	217
FUT1	3364	1481	612	668	920	666
HIP1R	5989	3221	1460	729	1550	658
MCAT	620	344	242	128	220	212
TDRD10	846	684	154	170	233	152
SOX18	3649	2134	632	430	731	538
SURF2	2096	868	500	714	974	998
BAIAP3	364	214	158	166	186	148
CASKIN1	263	123	110	76	145	106
CYP27A1	6104	5976	1663	444	1236	522
LLGL2	155	125	153	73	65	49
SULT2B1	62	29	72	5	7	2
ADAP2	1231	852	582	499	604	559
